# Supplementary material for: Differential expression of host invasion-associated genes by Sarcocystis calchasi in intermediate versus definitive hosts
Source: PLoS One. 2025 Jun 3;20(6):e0322226. doi: 10.1371/journal.pone.0322226 (PMC12132954; doi:10.1371/journal.pone.0322226)
Supplement: S1 Table — (XLSX) [file pone.0322226.s001.xlsx]

## Sheet: Tabelle1
	S1 Table. Sequences of primers targeting cDNA of selected SPD encoding genes
	Gene	Forward Primer	Reverse Primer	Amplicon length (bp)
		(3’ → 5’)	(3’ → 5’)
	ScAMA1a	ScalAMA1aFW	ScalAMA1aREV	126
		TTACGGATCCGCTTACGTCG	TTGGTTGTCGTGTAGTCCCG
	ScAMA1b	ScalAMA1bFW	ScalAMA1bREV	108
		TGCGTTATCTTCGTCTGCGT	TTTGACGTTGCTGCACTTGG
	ScAMA4	ScalAMA4FW	ScalAMA4REV	111
		TCGCCTATGAAAGACGCGAG	GCTACGAAAGCACGGTTGAC
	ScMIC2	ScalMIC2FW	ScalMIC2REV	155
		GCCTTGGCTTAACAACGAGC	CGCAACTAACTGAACACGGC
	ScMIC12	ScalMIC12FW	ScalMIC12REV	93
		AAAGCGTGCAACCCGATAGA	GTTACACTGCTCCCCCGTAG
	ScMIC13	ScalMIC13FW	ScalMIC13REV	79
		TGAATAGGTGGCGGTGTTCC	AACCAGTGTTGGAGGTCGTC
	ScMIC15	ScalMIC15FW	ScalMIC15REV	77
		CAGCCTGTTTGGTGTTCACG	TGTCCTTCGTTACGTCTCGC
	ScRON2	ScalRON2FW	ScalRON2REV	143
		AGTGGAGCAGGCGTTGTATC	AGCTCCATTAGGTTCCGTGC
	ScRON2L1	ScalRON2L1FW	ScalRON2L1REV	142
		GCATCTGCGAGAGTGAGGTT	CCGGGCGAAGTAGTAGTGTG
	ScRON9	ScalRON9FW	ScalRON9REV	144
		CCTTCCGAGACACCTGCTAC	TGCTTCGCCGGGTATTTCTT
	ScROP9	ScalROP9FW	ScalROP9REV	93
		GGTACGCGGGACATCATCAG	GACGTATCAGAGGTCGACGG
	ScROP20	ScalROP20FW	ScalROP20REV	107
		TGAAGGCACAATTTTCGCGG	CGTAGTAGTCCGGCGTCTTC
	ScROP29	ScalROP29FW	ScalROP29REV	90
		ATATGCTGGCGGTGTATCGG	CAACCAGGCCGACAATGATG
	ScROP30	ScalROP30FW	ScalROP30REV	83
		AGTGGTGTTAAGGCGACGAG	TATCTTCTTCACCCGCGACG
	ScSRS4 (ScSAG4)	ScSAG4for	ScSAG4rev	276
		ATATTCCTGGCTCACCTCCC	AGAGTTTCTGTCTTGTTGGCGG
	ScSRS8 (ScSAG2)	ScSAG2for	ScSAG2rev	471
		ATGCATTCTTGCTTACGCTGC	GCGATTGAACACATTGCGAG
	ScSRS9	ScalSRS9FW	ScalSRS9REV	177
		TGATCTTCCGATGCGGGAAC	GCAGCTTTCCGACGCTAAAC
	ScSRS10 (ScSAG1)	ScSAG1for	ScSAG1rev	414
		CTGCAGGCGTTCGTGATAC	CGCCGCGCAGGTATT
	ScSRS12 (ScSAG3)	ScSAG3for	ScSAG3rev	400
		TTTGTTATCTTTGCGCGCCG	TGAGCCCCGACTTTAACGC
	ScSRS15	ScalSRS15FW	ScalSRS15REV	71
		CAACAGACGAGAAGACCCCC	GACTGGCTTCGTACTGGCTC
	Sc18SrRNA1	Scal18SrRNAFW	Scal18SrRNAREV	137
		CCTTTGTGGGTGTGCACTTG	ATTCAAGGCAACAAGCCTGC
	ScGAPDH11	ScalGAPDH1FW	ScalGAPDH1REV	82
		AGCTCACAGGTATGGCGTTC	TTCGCTGGTTTCGATAGCCT
	ScActin2	ScalAct2FW	ScalAct2REV	122
		TGGGACACCCAAGAATCCAG	CGATCCCGTGCTCAATAGGG
	ScαTub2	ScalaTubFW	ScalaTubREV	191
		CGATGTGGCGGTTATGCTTG	ACGGCACTAAGTTGGTCTGG
	ScβTub13	ScalbTub1FW	ScalbTub1REV	165
		TTCCCCTCCCCAAAAGTGTC	ATCACCGTATGTCGGCGTAG
	ScβTub23	ScalbTub2FW	ScalbTub2REV	123
		GTTGAGCCGTACAATGCGAC	GGGCGTGGTCAGTTTCAAAG
	ScEF1α3	ScalEF1aFW	ScalEF1aREV	164
		ATGATGGAAGCCCCTAAGCG	TCGGTTGTAAGACCAACGGG
	ScEF1γ3	ScalEF1gFW	SaclEF1gREV	152
		TGGGAGGTGGTGTGACTTTG	GGGAACCTCCAGTTCAAGGG
	ScGAPDH23	ScalGAPDH2FW	ScalGAPDH2REV	188
		CAGCTTCGGAGGCAAAATCG	CTGTCGCAAATTCCTGTGCC
	bp=base pairs; 1: used as reference genes; 2: also suitable as reference gene; 3: not suitable as reference gene
