# Supplementary material for: Differential expression of host invasion-associated genes by Sarcocystis calchasi in intermediate versus definitive hosts
Source: PLoS One. 2025 Jun 3;20(6):e0322226. doi: 10.1371/journal.pone.0322226 (PMC12132954; doi:10.1371/journal.pone.0322226)
Supplement: S2 Table — (XLSX) [file pone.0322226.s002.xlsx]

## Sheet: Tabelle1
	S2 Table. TPM values of selected SPD and IMC genes in S. calchasi bradyzoites, merozoites and sporozoites
	Gene	Gene ID	Expression in bradyzoites (TPM values)				Expression in merozoites (TPM values)				Expression in sporozoites (TPM values)
			Brady_1	Brady_2	Brady_3	Brady_4	Mero_1	Mero_2	Mero_3	Mero_4	Sporo_1	Sporo_2	Sporo_3
	ScSRS4 (SAG4)	evm.model.ptg000004l.823	0	0	0	0	161.953	53.9963	34.1184	25.2046	74.5655	40.1862	36.6732
	ScSRS8 (SAG2)	evm.model.ptg000001l.476	0	0.172772	0.34109	1.2488	9907.43	8404.24	16075.4	10546.9	6144.07	5395.09	5212.31
	ScSRS9	evm.model.ptg000001l.486	229.574	254.187	241.639	244.457	4.85732	0.506029	0.416685	0.99435	0	0	0
	ScSRS10 (SAG1)	evm.model.ptg000005l.213	0.099048	0.171701	0.254202	0.354219	97.6998	13.0944	427.686	85.3157	1.23197	1.71774	1.04296
	ScSRS11	evm.model.ptg000016l.148	2.2062	2.2951	2.03871	1.42022	404.337	373.105	184.477	320.501	107.465	78.5353	74.4918
	ScSRS12 (SAG3)	evm.model.ptg000011l.377	0.093555	0.081097	0.080043	0.083645	13434.3	12192.7	27045.2	18418.6	24290.7	15844.1	16003.4
	ScSRS14	evm.model.ptg000002l.181	0.091864	0.079703	0.078664	0.123242	0.710969	1.19947	0	0.897652	0.652199	0.44186	0.530966
	ScSRS15	evm.model.ptg000011l.608	102.163	106.665	109.771	109.771	2.29926	1.00061	1.86081	0.345633	1.93034	3.7258	4.4607
	ScSRS16	evm.model.ptg000012l.155	0	0	0	0	4.795	0.769259	6.36486	3.70033	0.17928	0.364329	0.053057
	ScSRS17	evm.model.ptg000015l.140	0	0	0	0	0.479769	0.051881	0	0	0.031738	0.791219	0.526075
	ScSRS20	evm.model.ptg000009l.369	2.07084	1.90869	1.73617	1.73617	0.450936	0.151862	0.163244	0.630536	1.47984	1.09662	1.01931
	ScAMA1a	evm.model.ptg000011l.459	0	0.029329	0.057894	0.03023	1718.86	2573.56	509.538	2068.78	6009.68	5308.11	5312.21
	ScAMA1b	evm.model.ptg000015l.386	30.6639	316.14	308.414	312.094	3.13945	0.762823	1.07821	1.95717	3.09985	4.48	3.86759
	ScAMA4	evm.model.ptg000039l.4	879.57	885.288	881.382	875.975	9.22818	1.57944	28.7162	3.8849	0.596203	1.2255	1.53319
	ScMIC2	evm.model.ptg000018l.68	0.477546	5.25485	0.433412	5.67017	3994.81	5462.34	186.645	4797.1	3069.88	2738.48	2803
	ScMIC3	evm.model.ptg000015l.169	0	0	0	0	1.49167	0.279588	0.133211	0.836863	0.057013	0.061795	0.067498
	ScMIC4	evm.model.ptg000004l.348	0.010177	0.026507	0	0.018209	95.7013	58.2488	6.93887	259.132	104.006	45.8363	45.4537
	ScMIC7	evm.model.ptg000022l.130	0.146445	0	0	0	134.562	162.542	13.6723	212.101	50.2276	299.666	314.121
	ScMIC8	evm.model.ptg000015l.170	5.83349	5.48662	5.15723	4.74645	82.5155	26.7311	36.7275	54.7805	1.6363	1.26687	1.42339
	ScMIC9	evm.model.ptg000015l.171	9.07537	94.0848	89.6643	87.6426	0.337328	0.237143	0.434311	0.354966	0	0.215975	0.114529
	ScMIC11	evm.model.ptg000009l.249	10.698	148.902	141.758	150.845	0.118543	0.500222	1.28102	0.561708	1.32481	0.88447	0.725181
	ScMIC12	evm.model.ptg000001l.254	170.233	1664.48	1607.47	1657.18	17.0313	5.52006	0.420949	18.4572	2.96767	0.943049	8.40543
	ScMIC13	evm.model.ptg000008l.128	0	0.111895	0.055218	0	2795.07	2566.89	3749	3562.82	2095.96	1664.63	1681.49
	ScMIC14	evm.model.ptg000022l.170	261.643	252.191	242.727	254.98	3.86657	1.04169	0.690399	1.25355	3.53985	13.7636	1.48201
	ScMIC15	evm.model.ptg000004l.771	0.028904	0.012548	0.012384	0.006465	463.496	264.837	599.252	538.249	8930.9	757.176	770.824
	ScMIC16	evm.model.ptg000019l.241	1.69031	1.84945	1.73093	1.7091	233.01	18.7085	330.997	262.156	144.598	201.509	201.045
	ScMIC17A	evm.model.ptg000005l.258	0.057012	0.024752	0.073286	0.015302	10.2235	4.6766	2.87279	5.52641	21.7932	30.7468	31.6952
	ScMIC17B;MIC17C	evm.model.ptg000002l.172	0	0.03278	0	0	9.35426	3.9999	3.43349	8.5492	5.26244	17.0033	15.5969
	ScRON1	evm.model.ptg000005l.839	28.6338	32.9937	29.7053	31.4847	0.789931	0.039657	0.305263	0	2.54738	2.05101	2.15404
	ScRON2	evm.model.ptg000015l.382	28.0502	33.8392	29.6148	34.7796	3.4715	0.84491	1.88207	1.06678	0.478148	16.6662	17.5285
	ScRON2L1	evm.model.ptg000039l.1	60.771	73.9943	65.1485	74.5272	0.1271	0.022331	0.245637	0.100248	0.259576	0.088837	0.307234
	ScRON2L2	evm.model.ptg000001l.462	0.174778	0.248283	0.149749	0.113714	12.6017	3.15555	13.4028	9.51299	4.94616	10.278	10.8914
	ScRON3	evm.model.ptg000017l.90	65.5676	81.8375	7.13883	83.4812	1.82637	0.606735	0.513453	0.279353	1.61809	10.5626	10.9157
	ScRON4	evm.model.ptg000024l.11	12.437	14.8382	16.192	17.5877	0.079773	0.670462	6.69987	7.18404	1.75239	3.11198	2.73724
	ScRON5	evm.model.ptg000008l.81	4.39045	52.7446	45.84	53.2859	39.2751	1.86215	13.4907	24.1731	47.1325	60.3701	59.3118
	ScRON6	evm.model.ptg000010l.442	21.2404	2.63171	24.4187	26.4177	1.33207	0.354224	0.528775	0.425952	2.67793	3.05325	3.29796
	ScRON8	evm.model.ptg000011l.175	0.939905	9.80224	9.58468	11.0072	0.472131	0.009479	0.594496	0.085105	0.017399	0.043996	0.068636
	ScRON9	evm.model.ptg000001l.663	62.9821	73.5169	65.4468	73.5828	0.744458	0.048669	2.54287	0.109245	0.074439	0.306563	0.246702
	ScRON10	evm.model.ptg000022l.127	68.433	8.05802	73.1187	82.9808	5.78399	0.530238	2.02149	1.82507	0.497389	2.60166	3.09757
	ScROP9	evm.model.ptg000005l.170	158.693	164.975	160.157	167.265	4556.64	5943.98	1970.79	6334.81	1037.44	9320.76	94.6543
	ScROP14	evm.model.ptg000009l.109	38.7318	40.6129	39.7477	42.6673	2.9209	0.373228	5.46533	1.59698	0.670747	2.66025	3.05738
	ScROP17;ROP41	evm.model.ptg000026l.44	0	0	0	0	137.052	151.846	576.613	162.542	71.6895	426.647	43.3094
	ScROP18;ROP36	evm.model.ptg000005l.307	0.03244	0.056306	0.083358	0.087052	0.301209	0	0.310371	0	0.115124	0.187172	0.170372
	ScROP20	evm.model.ptg000022l.35	0.125142	0	0	0	558.706	363.648	377.438	799.391	2731.56	2131.02	2140.78
	ScROP21;ROP27	evm.model.ptg000002l.65	79.2771	7.58763	78.1557	77.6298	15.474	2.91322	26.3789	4.53497	3.95897	5.33182	5.43389
	ScROP22	evm.model.ptg000005l.318	0	0.027236	0	0.056143	1.48928	0.546142	0.550459	2.91181	0.083526	0.241418	0.395544
	ScROP24	evm.model.ptg000022l.77	49.613	61.958	56.5818	58.4448	0.97388	0.185801	0.051073	0.104276	3.26783	6.99148	5.95461
	ScROP29	evm.model.ptg000008l.26	1166.13	1286.71	1228.28	1221.96	19.5876	15.4344	26.0318	20.5033	66.9461	82.2213	82.752
	ScROP30	evm.model.ptg000001l.537	101.698	10.2485	98.892	97.5457	1.92754	0.383616	2.82188	0.861081	0.220026	0.238457	0.190981
	ScROP33	evm.model.ptg000010l.579	14.7891	19.6767	18.5426	18.7273	0.13979	0	0.192117	0	0.026713	0.130275	0.094851
	ScROP35	evm.model.ptg000005l.681	134.23	130.713	131.506	128.772	3.37234	1.60477	1.76361	3.27548	16.1969	15.3328	15.1653
	ScROP38	evm.model.ptg000001l.470	0.697804	0.426207	0.597764	0.901631	0.719816	0.07495	0.865433	0.126186	0.022926	0.198785	0.298537
	ScROP39	evm.model.ptg000011l.793	2.89659	3.63688	2.94447	3.70392	0.151905	0.071171	0.130476	0	0.653128	0.314594	0.085895
	ScTLN1	evm.model.ptg000023l.36	18.4973	20.3463	19.9695	20.8411	0.117488	0.630975	8.8176	0.994379	4.13967	7.80575	7.51412
	ScCLAMP	evm.model.ptg000028l.35	46.1415	44.457	44.6594	40.8278	13.4461	6.18433	32.1285	15.4731	18.4813	20.5054	19.2659
	ScTSP1	evm.model.ptg000005l.507	65.4238	61.8542	61.0278	61.6329	209.561	248.572	106.987	277.978	215.204	159.323	159.184
	ScCRMPA	evm.model.ptg000001l.14	132.532	126.647	121.519	125.507	18.3996	14.2872	9.24514	41.3036	294.443	226.884	231.846
	ScCRMPB	evm.model.ptg000012l.97	0.463922	0.565896	0.534847	0.541071	211.376	203.017	153.307	278.768	248.575	264.275	267.371
	ScDG32a;DG32b	evm.model.ptg000004l.190	80.7705	113.395	112.324	111.585	59.858	1.69325	46.824	0.466428	10.8985	17.952	17.3324
	ScGRA10	evm.model.ptg000010l.350	89.0549	88.0099	88.7016	86.0141	9.58803	113.35	69.4187	90.8613	109.952	160.569	154.628
	ScIMC2A	evm.model.ptg000012l.27	264.257	266.088	258.723	264.528	0.700279	0.038599	0.509528	0.151616	0.566755	1.42037	1.21581
	ScIMC3a	evm.model.ptg000004l.315	0	0.018351	0	0	0.370699	0.122603	0.202263	0.103203	0.543795	0.508073	0.510516
	ScIMC3b	evm.model.ptg000020l.110	124.593	13.1405	125.044	135.379	241.209	100.075	1284.26	289.631	254.336	384.718	380.587
	ScIMC4	evm.model.ptg000023l.167	185.495	217.753	200.957	22.2218	429.056	123.19	3444.69	651.269	0.270411	0.210078	0.960711
	ScIMC5	evm.model.ptg000005l.466	6.33828	59.4743	66.4141	61.7439	2.52516	19.3876	37.194	2.25702	16.3812	10.6777	10.178
	ScIMC6	evm.model.ptg000016l.25	44.1661	54.4935	48.235	55.7569	78.9348	19.8602	718.932	97.7636	0.082085	0.04449	0.243008
	ScIMC7	evm.model.ptg000004l.198	14.974	11.4202	14.5815	12.1719	0.504991	0.070999	0	0.239107	0.738309	1.27112	0.514309
	ScIMC8	evm.model.ptg000005l.464	232.286	206.998	231.067	19.5348	53.3942	37.1663	47.1511	41.3888	33.5855	36.4841	31.1988
	ScIMC10	evm.model.ptg000011l.299	207.953	223.723	220.836	228.195	196.02	80.3313	1400.98	249.93	4.62766	77.1426	72.3341
	ScIMC11/IMC1	evm.model.ptg000023l.168	156.715	184.276	171.91	202.701	582.011	303.279	3251.17	812.076	90.3413	66.8854	64.7822
	ScIMC12	evm.model.ptg000002l.85	27.406	267.638	271.029	27.756	0.422898	0	4.13703	0.333829	0	0	0
	ScIMC13	evm.model.ptg000004l.837	13.0969	134.384	12.4015	12.7968	199.499	176.451	108.746	222.44	142.607	12.4982	120.713
	ScIMC15	evm.model.ptg000017l.20	16.5483	18.3781	17.1029	17.892	44.411	10.6726	60.2198	34.589	0.704993	3.88716	3.88308
	ScIMC16	evm.model.ptg000022l.256	83.7828	109.458	101.445	115.135	65.5579	28.753	659.019	78.1966	0.237657	3.67159	3.44861
	ScIMC17	evm.model.ptg000028l.51	34.8635	37.878	37.0472	42.1981	20.6449	8.63844	104.882	37.015	0.856671	3.08521	2.57387
	ScIMC19	evm.model.ptg000004l.1136	626.558	639.524	602.249	635.144	133.349	70.5379	96.8071	136.166	2.53813	3.94358	4.60867
	ScIMC20	evm.model.ptg000015l.39	1036.33	1050.63	1085.46	1078.1	998.349	785.773	1487.18	984.07	774.527	740.149	715.512
	ScIMC22	evm.model.ptg000019l.328	186.512	218.887	214.673	229.747	730.563	229.518	5169.45	754.037	1.30259	4.7829	5.10976
	ScIMC24	evm.model.ptg000005l.199	444.222	503.856	475.552	498.471	193.456	183.38	237.112	227.788	62.3497	101.53	105.463
	ScIMC26	evm.model.ptg000003l.49	324.837	347.39	353.391	344.124	91.7312	43.8262	340.67	95.0029	28.4938	54.3839	53.2026
	ScIMC27	evm.model.ptg000004l.553	1043.71	1050.8	1034.49	1005.1	485.216	318.876	430.284	445.629	60.6295	123.775	130.151
	ScIMC29	evm.model.ptg000011l.320	33.8866	40.9803	37.5229	43.1992	79.6557	21.1622	540.45	104.575	4.13672	3.95202	4.40516
	ScIMC30	evm.model.ptg000004l.259	51.9643	55.7894	54.9007	56.2922	247.705	136.73	531.651	253.877	67.0733	95.5159	96.4908
	ScIMC31	evm.model.ptg000001l.123	28.2764	29.1494	28.1179	31.184	38.056	13.6555	249.688	52.344	0.723599	0.55252	0.350384
	ScIMC32	evm.model.ptg000016l.149	30.6314	32.4581	32.6528	34.1598	75.7112	29.254	99.4122	89.7507	22.0125	46.7308	46.5266
	ScIMC33	evm.model.ptg000009l.400	38.9884	45.5586	43.7985	46.2855	101.517	47.3299	435.166	95.4452	42.5699	43.3944	44.1355
	ScIMC34	evm.model.ptg000002l.301	39.1786	42.8207	42.4862	45.3228	189.954	180.291	516.631	235.604	13.0472	32.3719	33.6577
	ScIMC35	evm.model.ptg000011l.633	7.38809	8.22941	6.85689	8.69659	154.057	45.7805	366.268	159.61	0	0.458556	0.551037
	ScIMC36	evm.model.ptg000015l.217	19.5355	21.9685	20.9194	20.9224	134.23	36.7724	295.431	136.718	0.47635	4.36597	4.84875
	ScIMC37	evm.model.ptg000007l.313	135.845	161.2	144.114	175.286	348.251	108.948	1844.88	467.89	4.29518	8.85893	6.87885
	ScIMC39	evm.model.ptg000011l.488	500.278	516.782	496.465	506.268	559.996	843.25	214.027	578.974	895.151	811.31	808.542
	ScIMC40	evm.model.ptg000023l.51	102.89	100.785	97.4102	103.66	130.659	122.061	147.617	110.725	38.7904	44.2385	40.9037
	ScIMC42	evm.model.ptg000021l.233	7.88503	9.32136	8.15733	8.86393	18.2495	4.7687	93.8332	20.5961	1.86492	3.77442	3.68353
	ScGAP40	evm.model.ptg000009l.389	336.745	361.702	342.355	359.779	377.266	120.746	2028.45	48.7674	22.7941	69.1191	6.72316
	ScGAP45	evm.model.ptg000017l.88	1360.97	141.185	1449.33	1471.47	792.205	388.876	1781.64	1158.27	104.531	104.294	10.9079
	ScGAP50	evm.model.ptg000011l.19	94.9035	114.358	105.612	107.976	495.619	149.569	255.474	7.2858	0.904091	2.7765	2.53327
	ScGAP70	evm.model.ptg000001l.155	347.933	336.366	355.379	341.003	9.62414	32.3655	152.484	110.5	27.2465	38.0605	39.3143
	ScMLC1	evm.model.ptg000020l.43	61.2307	602.665	593.828	600.495	33.2106	157.711	1157.29	465.191	9.68311	25.1686	2.34074
	ScMyoA	evm.model.ptg000009l.166	108.081	108.758	1079.74	1052.16	721.702	450.31	126.088	893.507	263.426	37.317	366.321
	ScMORN1	evm.model.ptg000019l.126	101.688	110.661	108.726	97.4548	102.261	38.0595	397.311	121.415	3.91772	26.4949	29.9956
	ScPHIL1	evm.model.ptg000005l.195	1100.73	1151.56	1131.15	1137.17	296.267	19.4264	647.134	453.696	104.621	127.014	113.162
	ScISP1	evm.model.ptg000004l.1161	61.642	73.3498	78.1793	74.3515	483.073	526.411	760.972	478.751	116.974	180.973	182.038
	ScISP2	evm.model.ptg000010l.493	90.7625	89.3135	82.2488	8.99229	694.609	885.596	48.7182	505.684	0.390414	334.532	341.638
	ScISP3	evm.model.ptg000004l.363	187.826	197.142	18.9501	188.791	293.299	12.0104	988.415	33.0089	51.9417	72.776	70.8153
	ScISP4	evm.model.ptg000009l.88	76.28	83.3451	78.9653	77.4469	12.7637	0.028964	35.7963	4.33489	2.12353	0.128026	0.97994
	ScHsp20a	evm.model.ptg000011l.742	124.485	138.063	136.842	139.199	639.077	561.392	800.617	704.785	43.7669	54.0045	49.8482
