# Supplementary material for: Differential expression of host invasion-associated genes by Sarcocystis calchasi in intermediate versus definitive hosts
Source: PLoS One. 2025 Jun 3;20(6):e0322226. doi: 10.1371/journal.pone.0322226 (PMC12132954; doi:10.1371/journal.pone.0322226)
Supplement: S1 File — (XLSX) [file pone.0322226.s003.xlsx]

## Sheet: Tabelle1
	S3 File. ddCt analysis of selected SPD encoding genes in the Sarcocystis calchasi genome. Normalized expression was calculated with adjustment of PCR efficiency. (A) Genes predominantly expressed in sporozoites and merozoites. (B) Genes predominantly expressed in bradyzoites. 1 No amplification in all templates of bradyzoite cDNA; 2 No amplification in one template of sporozoite cDNA; 3 No amplif…
